# Supplementary material for: Combined Cytological and Transcriptomic Analysis Reveals a Nitric Oxide Signaling Pathway Involved in Cold-Inhibited Camellia sinensis Pollen Tube Growth
Source: Front Plant Sci. 2016 Apr 14;7:456. doi: 10.3389/fpls.2016.00456 (PMC4830839; doi:10.3389/fpls.2016.00456)
Supplement: Supplementary file 1 [file Table1.XLS]

## Sheet: Sheet1
Table S1. Primers used for qRT-PCR in this study
Gene ID	Gene annotation	Primer F (5'-3')	Primer R (5'-3')	Product size (bp)
Unigene10633_All	NADPH oxidase, NOX	GAACTCAACCCGATAAAGC	CCAAGTAAATAGGCCCAGC	117
Unigene11857_All	Na+/H+ antiporter	GCAACAATACCATAGCC	TCATCAACCAACCCTCC	117
CL6038.Contig1_All	Plasma membrane H+-ATPase, PM H+-ATPase	ATCGAGGAGAACAACGCT	TGGTCTATTTTCAACGGG	200
Unigene3159_All	Cytochrome P450 93A1-like(75A6)	TTACCTCCCTGACTGCCTA	CCATCTTCGTCTCCATCAA	127
Unigene17147_All	NO-associated protein 1,NOA1	TTGGTTGGTTTGCTGTTGG	AGCCGTGGAGACTATTTTT	155
CL632.Contig6_All	Spermine synthase	GGATAAATCCGAGTACCAA	ACCACCACCTACAACCAAA	181
Unigene4667_All	Mitogen-activated protein kinase kinase kinase, MAP3K	TCGGAACTCGGTCGGGATTT	CGGTGCTGATGATGATATAA	108
Unigene20102_All	Mitogen-activated protein kinase kinase kinase 3, MAP3K3	TTGGGATTGGAATACCTT	AACTTTCTTTGATGCACC	120
Unigene7269_All	WRKY transcription factor 7	CGTCGGCGTTTCAGATTA	GGAGGCACCGCACTTGGC	104
Unigene18265_All	WRKY transcription factor 21	AGAAAAGCCCTCCTCAAG	TACCGCTATTACTCCGAC	126
Unigene8255_All	Cyclic nucleotide-gated ion channel 1, CNGC1	CTTGTGGTACTTGTTTTC	TTTGGTGTCTGTATGGGG	150
Unigene4594_All	Cyclic nucleotide-gated ion channel 2, CNGC2	ATACATCACCGATCACTTCC	ACCTCTATTTCTCACCACAT	142
CL4986.Contig3_All	Protein tyrosine phosphatase, PTP	CTCACTTAGTCAACAAAA	AGCAGCAGCCCTCATTCG	110
Unigene12294_All	Pectin methyl esterase 1, PME1	AAACCCTCATATCCAAAT	CCCACATCCATCAACTCG	118
Unigene4524_All	Pectin methyl esterase 2, PME2	GGCGATGACAAACGAGAA	GAAATGGGATCCAACAAG	114
Unigene1219_All	Two pore calcium channel protein 1-like, TPC1	AACGATTTTGTTGCTTTTG	CTTTCCTGCTTCCTTCCCC	115
CL6126.Contig4_All	Glutamate receptor 2.7-like, GLR2.7	ATCTTCACCACTCCTTACA	TTCCATCATTCCCATCTTA	197
CL2086.Contig1_All	CBL-interacting serine/threonine-protein kinase 14 ,CIPK14	GATTTCGTTGTCCTGGT	TCTGAGTTTATCTTCCC	117
CL1369.Contig1_All	Calcium-dependent protein kinase 5, CDPK5	CGAAGAACTCAAGGCTGGA	AATATGAAAAGGCGGCAAA	185
CL1173.Contig1_All	Rac-like GTP-binding protein 1, RAC1	ATTTAGTGCAAGCGTGGTT	TAATCTATTGTAATCCTCC	85
Unigene4635_All	Rac-like GTP-binding protein 5, RAC5	CGAGGTTCATCAAGTGCGTC	CCTGCTGTATCCCAAAGTCC	178
Unigene20449_All	Actin-depolymerizing factor 1, ADF1	TATAATTTTGGTGGTTGTCA	TCATTTCGCTTGGATCGGTT	178
KJ143742	CsP5CS	GGCTCGCTATGAACAATC	ATCAGGAGAACACCCAAA	186
KJ641844	Csδ-OAT	GCGGTTAATCAGGGACAT	ACACCTTCGGCACCAGTA	180
Unpublished	CsProDH	CAACAATCAATCTTTCCGACTT	GAGGGACATTGGCTTCTA	185
AB120309	18 sRNA	CGGCTACCACATCCAAGGAA	GCTGGAATTACCGCGGCT	185
