# Supplementary material for: Combined Cytological and Transcriptomic Analysis Reveals a Nitric Oxide Signaling Pathway Involved in Cold-Inhibited Camellia sinensis Pollen Tube Growth
Source: Front Plant Sci. 2016 Apr 14;7:456. doi: 10.3389/fpls.2016.00456 (PMC4830839; doi:10.3389/fpls.2016.00456)
Supplement: Supplementary file 2 [file Table2.XLS]

## Sheet: Sheet1
Table S2. Signaling pathway-related DEGs in the comparison between libraries CK and LT
GeneID	Gene Length	log2 Ratio(LT/CK)	Probability	Up-Down-Regulation(LT/CK)	Function-Annotation	Classification
Unigene20092_All	211	2.08316	0.735428	Up	Cytochrome P450 89A2	NO Synthesis
Unigene3159_All	728	1.98875	0.730456	Up	Cytochrome P450 93A1-like(75A6)	NO Synthesis
Unigene19877_All	200	1.78565	0.794541	Up	Spermidine synthase	NO Synthesis
CL632.Contig6_All	1240	1.68405	0.835142	Up	Spermine synthase	NO Synthesis
Unigene20533_All	211	1.59091	0.761338	Up	Cytochrome P450 51G1	NO Synthesis
Unigene17147_All	814	1.46601	0.76051	Up	NO-associated protein 1,NOA1	NO Synthesis
Unigene14276_All	848	1.46108	0.701904	Up	Cytochrome P450 716B1	NO Synthesis
Unigene17937_All	255	1.422	0.818863	Up	Cytochrome P450 81F1-like	NO Synthesis
Unigene15886_All	224	1.19178	0.721031	Up	Cytochrome P450 71D9	NO Synthesis
Unigene16079_All	388	1.08706	0.789294	Up	Cytochrome P450 84A1	NO Synthesis
Unigene6514_All	284	1.00926	0.741767	Up	Arginase	NO Synthesis
CL2425.Contig1_All	729	-1.10397	0.727582	Down	Cytochrome P450 734A1	NO Synthesis
CL1017.Contig5_All	824	-1.1356	0.752613	Down	Cytochrome P450	NO Synthesis
Unigene22114_All	232	-1.28615	0.781982	Down	cytochrome P450 734A1-like	NO Synthesis
Unigene21904_All	200	-1.38882	0.754107	Down	NADPH-cytochrome P450 reductase	NO Synthesis
Unigene1619_All	332	-1.44875	0.757458	Down	Cytochrome P450 98A1	NO Synthesis
Unigene1533_All	244	-1.62551	0.764636	Down	Cytochrome P450 716B2	NO Synthesis
Unigene4697_All	239	-1.78975	0.706346	Down	Cytochrome P450	NO Synthesis
Unigene14044_All	256	-1.84377	0.716542	Down	Cytochrome P450 707A3	NO Synthesis
Unigene21978_All	211	-1.85213	0.862615	Down	Cytochrome P450 82G1	NO Synthesis
CL1933.Contig2_All	218	-3.61785	0.736607	Down	Cytochrome P450 81E1	NO Synthesis
CL4986.Contig3_All	691	4.32066	0.890296	Up	Protein tyrosine phosphatase	cGMP
Unigene4594_All	221	3.56478	0.803423	Up	Cyclic nucleotide-gated ion channel 2	cGMP
CL3140.Contig3_All	1282	2.50956	0.771175	Up	Protein tyrosine phosphatase	cGMP
CL3050.Contig2_All	221	1.90744	0.777144	Up	Protein tyrosine phosphatase	cGMP
Unigene8255_All	224	1.82811	0.710423	Up	Cyclic nucleotide-gated ion channel 1	cGMP
CL6165.Contig14_All	1013	1.6669	0.805852	Up	Protein tyrosine kinase	cGMP
CL84.Contig5_All	732	1.6437	0.790414	Up	Protein tyrosine phosphatase	cGMP
Unigene12371_All	917	1.61043	0.708185	Up	Non-membrane spanning protein tyrosine kinase	cGMP
Unigene14080_All	247	1.59527	0.749539	Up	Proline-rich receptor-like protein kinase 14	cGMP
CL1828.Contig1_All	408	1.52959	0.760761	Up	Protein tyrosine kinase	cGMP
CL35.Contig18_All	2685	1.50712	0.803346	Up	Protein serine/threonine/tyrosine kinase	cGMP
CL5142.Contig1_All	1673	1.31035	0.711477	Up	Protein tyrosine kinase	cGMP
CL33.Contig1_All	2541	1.30518	0.706139	Up	Protein tyrosine kinase	cGMP
CL6211.Contig8_All	1992	1.21114	0.771167	Up	Protein tyrosine kinase	cGMP
Unigene19978_All	202	1.13148	0.712152	Up	Protein tyrosine kinase	cGMP
CL789.Contig1_All	1271	1.02085	0.767253	Up	Protein tyrosine phosphatase	cGMP
Unigene11651_All	494	1.00593	0.718319	Up	Non-membrane spanning protein tyrosine kinase	cGMP
Unigene2314_All	670	-1.03714	0.784165	Down	Non-membrane spanning protein tyrosine kinase	cGMP
Unigene5683_All	476	-1.03928	0.780026	Down	Protein tyrosine kinase	cGMP
Unigene22344_All	239	-1.05925	0.732618	Down	Protein tyrosine kinase	cGMP
CL3710.Contig4_All	1581	-1.06415	0.784882	Down	LRR receptor-like serine/threonine-protein kinase	cGMP
CL2521.Contig1_All	1568	-1.11477	0.785105	Down	Protein tyrosine kinase	cGMP
Unigene2239_All	991	-1.12567	0.79529	Down	Non-membrane spanning protein tyrosine kinase	cGMP
CL3455.Contig2_All	572	-1.16726	0.72765	Down	Non-membrane spanning protein tyrosine kinase	cGMP
Unigene7382_All	366	-1.17085	0.755337	Down	Proline-rich receptor-like protein kinase	cGMP
Unigene6554_All	258	-1.26615	0.706726	Down	Protein tyrosine/serine/threonine phosphatase	cGMP
CL2299.Contig5_All	582	-1.27221	0.740453	Down	Non-membrane spanning protein tyrosine kinase	cGMP
Unigene10722_All	496	-1.41077	0.771785	Down	Protein tyrosine phosphatase	cGMP
Unigene1867_All	555	-1.43105	0.787503	Down	Protein tyrosine kinase	cGMP
Unigene12095_All	244	-1.45273	0.705935	Down	LRR receptor-like serine/threonine-protein kinase	cGMP
Unigene19613_All	240	-1.46815	0.782043	Down	Transmembrane receptor protein tyrosine kinase	cGMP
Unigene10723_All	293	-1.47974	0.702091	Down	Protein tyrosine phosphatase	cGMP
Unigene22328_All	203	-1.49157	0.732344	Down	Cyclic nucleotide-gated ion channel 6	cGMP
Unigene1444_All	278	-1.59859	0.727339	Down	Cyclic nucleotide-gated ion channel 6	cGMP
CL2771.Contig1_All	320	-1.61528	0.787065	Down	Protein tyrosine phosphatase	cGMP
Unigene1890_All	225	-1.64513	0.719213	Down	Transmembrane receptor protein tyrosine kinase	cGMP
Unigene11978_All	321	-1.72265	0.709402	Down	Non-membrane spanning protein tyrosine kinase	cGMP
CL1074.Contig14_All	5734	-1.73694	0.744413	Down	Cyclic nucleotide-gated ion channel 16	cGMP
Unigene4341_All	577	-1.74791	0.71456	Down	Membrane spanning protein tyrosine kinase	cGMP
Unigene19763_All	305	-2.23081	0.703801	Down	Protein tyrosine kinase	cGMP
CL3775.Contig2_All	1364	-2.82134	0.7922	Down	LRR receptor-like serine/threonine-protein kinase	cGMP
CL1713.Contig1_All	1075	-2.83384	0.754562	Down	Non-membrane spanning protein tyrosine kinase	cGMP
CL2086.Contig1_All	204	3.52716	0.826458	Up	CBL-interacting serine/threonine-protein kinase 14 ,CIPK14	Ca2+
CL1369.Contig1_All	1201	3.51357	0.765497	Up	Calcium-dependent protein kinase 5, CDPK5	Ca2+
CL2333.Contig2_All	305	3.09572	0.728436	Up	Ca2+-binding serine/threonine-protein phosphatase 2A	Ca2+
Unigene21532_All	335	2.937	0.809909	Up	Calmodulin-binding transcription activator 3	Ca2+
CL6214.Contig4_All	416	2.56751	0.772144	Up	Calmodulin binding	Ca2+
CL1173.Contig1_All	466	2.50913	0.771175	Up	Rac-like GTP-binding protein 1, RAC1	Ca2+
CL421.Contig4_All	1043	2.45851	0.753438	Up	Calcium-binding protein CML	Ca2+
Unigene12307_All	1170	2.13419	0.832148	Up	Calcineurin B-like protein 3, CBL3	Ca2+
Unigene21881_All	1407	2.01395	0.794947	Up	Calmodulin binding	Ca2+
Unigene12051_All	204	2.00417	0.705449	Up	Calcium-binding protein CML38	Ca2+
CL3177.Contig1_All	1079	1.97184	0.730203	Up	Ca2+-dependent lipid-binding protein, Synaptotagmin-4	Ca2+
Unigene20272_All	214	1.81403	0.821797	Up	Calcium-transporting ATPase 2	Ca2+
CL1460.Contig3_All	1702	1.8039	0.710017	Up	Ca2+-binding	Ca2+
CL1509.Contig9_All	921	1.71234	0.709089	Up	Ca2+-binding	Ca2+
CL2727.Contig1_All	2262	1.59368	0.742908	Up	Ca2+-binding	Ca2+
CL6126.Contig1_All	324	1.56031	0.790551	Up	Ca2+-binding	Ca2+
Unigene10199_All	204	1.49958	0.832653	Up	Glutamate receptor 2.1-like, GLR2.1	Ca2+
Unigene20074_All	278	1.48867	0.704883	Up	Calcium-transporting ATPase 3	Ca2+
Unigene12152_All	468	1.47654	0.728035	Up	Calcium-transporting ATPase 3	Ca2+
CL6126.Contig4_All	1209	1.42298	0.82497	Up	Glutamate receptor 2.7-like, GLR2.7	Ca2+
Unigene10793_All	203	1.38868	0.727558	Up	Calcium-dependent protein kinase, CDPK	Ca2+
Unigene9635_All	730	1.3448	0.784442	Up	Ca2+ transport	Ca2+
CL446.Contig9_All	1305	1.31043	0.785741	Up	Calcium uptake protein 1	Ca2+
Unigene3698_All	336	1.2466	0.729624	Up	Calmodulin 2, CaM2	Ca2+
CL2404.Contig1_All	238	1.20815	0.744332	Up	Calcium-transporting ATPase 12	Ca2+
Unigene17839_All	236	1.20277	0.753752	Up	Calcium-transporting ATPase 4	Ca2+
CL2148.Contig5_All	2416	1.20026	0.78552	Up	Kinesin-like calmodulin-binding protein	Ca2+
Unigene10772_All	649	1.18395	0.767661	Up	Calcium-dependent protein kinase 3, CDPK3	Ca2+
CL5957.Contig1_All	248	1.10329	0.717664	Up	Ca2+-binding	Ca2+
CL6244.Contig1_All	1631	1.06016	0.711647	Up	Calcium-transporting ATPase 3	Ca2+
CL2918.Contig1_All	734	1.05818	0.738732	Up	Calcium-transporting ATPase	Ca2+
Unigene6069_All	322	1.02862	0.80089	Up	Calcium-mediated signaling condensin complex subunit 2-like	Ca2+
Unigene11856_All	228	1.01703	0.772902	Up	Phospholipase D β2	Ca2+
Unigene1219_All	577	1.00936	0.883813	Up	Two pore calcium channel protein 1-like, TPC1	Ca2+
CL540.Contig2_All	596	1.00211	0.713538	Up	Ca2+ transport	Ca2+
Unigene2839_All	455	1.00034	0.766467	Up	Calcium-dependent protein kinase 3, CDPK3	Ca2+
Unigene2748_All	720	-1.00557	0.783813	Down	Ca2+ import	Ca2+
Unigene8212_All	514	-1.01621	0.763873	Down	Calmodulin binding	Ca2+
Unigene22270_All	229	-1.03351	0.709251	Down	Calcineurin B-like protein 1, CBL1	Ca2+
CL319.Contig2_All	570	-1.06306	0.762598	Down	Calcium-binding protein CML44	Ca2+
CL6155.Contig4_All	1276	-1.06754	0.765841	Down	Calcium-binding mitochondrial carrier protein CaMC-1-like	Ca2+
Unigene6133_All	265	-1.0798	0.766388	Down	Ca2+ transport	Ca2+
Unigene16102_All	373	-1.10001	0.732984	Down	Calcium lipid binding protein	Ca2+
CL2614.Contig2_All	1293	-1.16376	0.783247	Down	Calcium-activated outward-rectifying potassium channel 1-like	Ca2+
Unigene9641_All	1305	-1.23123	0.702562	Down	Calcineurin B-like protein 3, CBL3	Ca2+
Unigene4452_All	228	-1.23204	0.784255	Down	Calmodulin binding	Ca2+
Unigene15489_All	525	-1.23851	0.786246	Down	Ca2+ import	Ca2+
Unigene10019_All	263	-1.246	0.776601	Down	Calcium-activated outward-rectifying potassium channel 6-like	Ca2+
Unigene14422_All	274	-1.25034	0.744492	Down	calcium-transporting ATPase 4, plasma membrane-type-like, transcript variant 2 (LOC100241741), mRNA	Ca2+
CL6057.Contig2_All	797	-1.25073	0.757308	Down	Ca2+-binding	Ca2+
CL254.Contig11_All	2749	-1.26319	0.740392	Down	CDPK-related protein kinase	Ca2+
Unigene12526_All	735	-1.27122	0.767666	Down	Phospholipase D α1	Ca2+
CL2353.Contig4_All	223	-1.28064	0.795353	Down	Phospholipase D α1	Ca2+
CL5299.Contig2_All	289	-1.28631	0.753366	Down	Ca2+ transport	Ca2+
Unigene11099_All	1199	-1.3475	0.806383	Down	Calcineurin B-like protein 3, CBL3	Ca2+
CL3774.Contig1_All	232	-1.3497	0.765063	Down	Calcium-transporting ATPase 2	Ca2+
Unigene19366_All	598	-1.3596	0.80427	Down	Calcium-binding protein CML48	Ca2+
CL282.Contig1_All	1798	-1.36011	0.806452	Down	CBL-interacting serine/threonine-protein kinase 12	Ca2+
Unigene17262_All	352	-1.4264	0.755001	Down	Ca2+ transport	Ca2+
CL6208.Contig1_All	224	-1.49651	0.746521	Down	Calcium/calmodulin-dependent protein kinase kinase	Ca2+
CL3627.Contig1_All	517	-1.5808	0.742798	Down	Calcium-binding protein CML18	Ca2+
Unigene22198_All	503	-1.59395	0.764006	Down	Calcium-binding protein CML48	Ca2+
CL1248.Contig4_All	2322	-1.62304	0.726594	Down	Calcium-dependent protein kinase 17, CDPK17	Ca2+
CL3933.Contig8_All	790	-1.63552	0.75577	Down	Calcineurin B-like protein 1, CBL1	Ca2+
Unigene2607_All	579	-1.66632	0.824966	Down	Calcium-dependent protein kinase 3, CDPK3	Ca2+
CL4158.Contig6_All	1262	-1.6686	0.831417	Down	Calcium binding protein CML39	Ca2+
Unigene3370_All	2857	-1.83964	0.907932	Down	Calcium-dependent protein kinase 20, CDPK20	Ca2+
Unigene12167_All	297	-1.8967	0.701698	Down	Calcium-transporting ATPase 4	Ca2+
Unigene2215_All	492	-1.99258	0.704653	Down	Calmodulin-binding transcription activator 3	Ca2+
CL4694.Contig1_All	268	-2.11834	0.777591	Down	Glutamate receptor 2.2-like, GLR2.2	Ca2+
CL2532.Contig2_All	1155	-2.15647	0.715502	Down	Phospholipase D β1	Ca2+
Unigene12033_All	260	-2.30521	0.732828	Down	Phospholipase D ε	Ca2+
Unigene4635_All	423	-2.47178	0.752631	Down	Rac-like GTP-binding protein 5, RAC5	Ca2+
CL3601.Contig1_All	235	-2.50452	0.728476	Down	Ca2+-binding	Ca2+
Unigene15876_All	308	-2.543	0.763629	Down	Ca2+-binding	Ca2+
Unigene21743_All	203	-2.5772	0.76569	Down	Calcium-dependent protein kinase 10, CDPK10	Ca2+
Unigene12325_All	422	-2.58559	0.772518	Down	Phospholipase D β1	Ca2+
CL6233.Contig3_All	422	-3.51929	0.765583	Down	Ca2+ transport	Ca2+
CL4023.Contig1_All	551	-3.70044	0.799165	Down	Calmodulin-binding transcription activator 4	Ca2+
CL2460.Contig1_All	528	-3.74588	0.700231	Down	Ca2+-binding serine/threonine-protein phosphatase 2	Ca2+
CL5149.Contig11_All	969	3.34954	0.747984	Up	Peroxidase	ROS
Unigene10633_All	2831	3.12526	0.867501	Up	NADPH oxidase, NOX	ROS
CL5834.Contig1_All	1230	1.67301	0.749343	Up	Peroxidase 41-like	ROS
Unigene19984_All	213	1.47048	0.760238	Up	α-dioxygenase 1, NAD(P)H oxidase activity	ROS
Unigene20479_All	232	1.07146	0.785795	Up	Peroxidase family	ROS
Unigene9894_All	305	-1.09524	0.735529	Down	Glutathione (GSH) peroxidase family	ROS
Unigene1793_All	251	-1.33076	0.792328	Down	2-Cys peroxiredoxin	ROS
Unigene4281_All	410	-1.73405	0.772522	Down	Peroxidase 7	ROS
Unigene8510_All	237	-1.75675	0.794669	Down	Peroxidase family	ROS
Unigene2961_All	494	-1.86298	0.781391	Down	Peroxidase family	ROS
CL2355.Contig1_All	830	-2.66224	0.773723	Down	Ascorbate peroxidase	ROS
CL6038.Contig1_All	245	6.38826	0.980737	Up	Plasma membrane H+-ATPase, PM H+-ATPase	pH
Unigene11857_All	3079	6.2807	0.875816	Up	Na+/H+ antiporter	pH
CL119.Contig5_All	570	2.25571	0.750614	Up	V-type proton ATPase catalytic subunit A	pH
CL1227.Contig1_All	2246	2.08859	0.780677	Up	Na+/H+ exchanger 6 (P-type Na+/H+ and K+/H+ antiporters)	pH
Unigene6325_All	269	1.96218	0.779938	Up	Cation/H+ antiporter 15	pH
CL2597.Contig3_All	1064	1.54898	0.707758	Up	Ca2+ antiporter/cation exchanger	pH
CL287.Contig3_All	2674	1.35757	0.772347	Up	Cation/H+ antiporter 15	pH
CL853.Contig4_All	2569	1.25585	0.728765	Up	Inorganic pyrophosphatase	pH
CL402.Contig21_All	2991	1.09096	0.785004	Up	Cation/H+ antiporter 15	pH
CL133.Contig1_All	2900	-1.08947	0.743725	Down	Cation/H+ antiporter 19	pH
CL2814.Contig3_All	1484	-1.127	0.735179	Down	V-type proton ATPase subunit D	pH
Unigene8188_All	331	-1.19176	0.714254	Down	Plasma membrane H+-ATPase, PM H+-ATPase	pH
CL617.Contig4_All	289	-1.19865	0.746616	Down	V-type proton ATPase subunit B2	pH
CL48.Contig1_All	526	-1.21667	0.756167	Down	V-type proton ATPase subunit D	pH
Unigene21957_All	386	-1.26479	0.773249	Down	Cation/H+ antiporter 15-like	pH
CL3388.Contig1_All	261	-1.28518	0.776886	Down	Plasma membrane H+-ATPase, PM H+-ATPase	pH
Unigene2650_All	755	-1.2889	0.771251	Down	Cation/H+ antiporter 15-like	pH
Unigene3190_All	712	-1.40759	0.737603	Down	Cation/H+ antiporter 15-like	pH
CL332.Contig46_All	1044	-1.49751	0.707372	Down	Vacuolar proton translocating ATPase 100 kDa subunit	pH
CL257.Contig1_All	542	-1.90635	0.777144	Down	Plasma memebrane H+-ATPase L	pH
CL1630.Contig2_All	718	-1.92708	0.712978	Down	V-type proton ATPase 16 kDa proteolipid subunit	pH
CL5484.Contig2_All	324	-2.10223	0.731778	Down	Na+/H+ antiporter	pH
Unigene8797_All	1156	-2.11692	0.732055	Down	Cation/H+ antiporter 15-like	pH
CL1471.Contig6_All	1736	-2.37809	0.700164	Down	Vacuolar H+-ATPase V1 sector, subunit H	pH
Unigene8798_All	1291	-2.48202	0.717067	Down	Cation/H+ antiporter 15	pH
Unigene15928_All	237	5.1767	0.880385	Up	Actin	Actin
Unigene6231_All	264	4.55042	0.744998	Up	Actin-binding	Actin
CL2575.Contig3_All	243	3.91881	0.734733	Up	Formin-like protein 3	Actin
Unigene3512_All	544	3.67089	0.898522	Up	Myosin-H heavy chain-like	Actin
Unigene20449_All	535	2.7808	0.891435	Up	Actin-depolymerizing factor 1, ADF1	Actin
Unigene20002_All	218	2.40782	0.700051	Up	Actin nucleation	Actin
Unigene20238_All	234	2.40578	0.787185	Up	Actin nucleation	Actin
Unigene20955_All	223	2.26921	0.763649	Up	Actin cytoskeleton organization	Actin
Unigene16059_All	286	2.04757	0.719069	Up	Formin-like protein 6	Actin
CL1355.Contig4_All	752	1.94992	0.729967	Up	Myosin-J heavy chain-like	Actin
CL3551.Contig2_All	456	1.83743	0.709777	Up	Kinesin 1	Actin
Unigene1957_All	811	1.82971	0.728743	Up	Kinesin family member 2/24	Actin
Unigene20335_All	220	1.77297	0.728744	Up	Actin nucleation	Actin
CL274.Contig4_All	472	1.71891	0.734847	Up	Caltractin	Actin
Unigene6749_All	1159	1.45465	0.706989	Up	Actin cytoskeleton organization	Actin
CL5264.Contig1_All	287	1.40683	0.723057	Up	Pattern formation protein EMB30-like	Actin
Unigene2298_All	1303	1.3011	0.786086	Up	Myosin-Vb-like	Actin
Unigene19227_All	501	1.07444	0.767162	Up	Actin nucleation	Actin
Unigene15308_All	698	1.06734	0.709984	Up	Actin-related protein 6 isoform 1	Actin
CL9.Contig9_All	2618	1.06185	0.708488	Up	Formin-like protein 6-like	Actin
Unigene20398_All	248	1.05291	0.722407	Up	Formin-like protein 3	Actin
CL5270.Contig3_All	882	1.03596	0.764561	Up	Fimbrin-like protein 2-like (Ca2+-binding actin-bundling protein fimbrin/plastin )	Actin
Unigene2790_All	3095	1.03297	0.708876	Up	Kinesin 1	Actin
Unigene19301_All	394	1.02172	0.760646	Up	Actin filament organization	Actin
CL1959.Contig3_All	288	1.01076	0.783813	Up	Actin filament-based movement	Actin
CL4715.Contig1_All	503	1.00359	0.734027	Up	Positive regulation of actin nucleation	Actin
CL3073.Contig2_All	831	-1.00765	0.728062	Down	Actin-depolymerizing factor, ADF	Actin
Unigene15770_All	240	-1.0569	0.785547	Down	Actin-related protein 4	Actin
Unigene6476_All	221	-1.06358	0.731932	Down	Formin-like protein 13	Actin
Unigene8236_All	276	-1.12079	0.71531	Down	65-kDa microtubule-associated protein 3	Actin
Unigene22115_All	273	-1.13335	0.748483	Down	Villin-1	Actin
Unigene15874_All	293	-1.13647	0.723143	Down	Actin-related protein 3	Actin
CL2162.Contig1_All	380	-1.27641	0.725949	Down	Formin-like protein 3	Actin
Unigene22421_All	237	-1.55214	0.719534	Down	Villin-4	Actin
Unigene22529_All	223	-1.55484	0.764432	Down	Formin-like protein 7	Actin
CL3197.Contig7_All	2454	-1.58301	0.726232	Down	Formin-like protein 20	Actin
CL356.Contig2_All	1180	-1.60707	0.748033	Down	Myosin V	Actin
Unigene3619_All	2674	-1.70988	0.745273	Down	Myosin-J heavy chain-like	Actin
Unigene22592_All	240	-1.85478	0.730494	Down	Myosin-J heavy chain-like	Actin
Unigene3973_All	374	-1.89164	0.827824	Down	Fimbrin 1-like (Ca2+-binding actin-bundling protein fimbrin/plastin )	Actin
Unigene2451_All	1536	-1.91051	0.796915	Down	Myosin-J heavy chain-like	Actin
CL201.Contig4_All	1224	-2.01245	0.730647	Down	F-actin-capping protein subunit β	Actin
CL438.Contig3_All	325	-2.06084	0.731249	Down	Myosin-J heavy chain-like	Actin
Unigene2909_All	1772	-2.78331	0.791435	Down	Myosin-Vb-like	Actin
Unigene730_All	215	-4.00952	0.852108	Down	Actin cytoskeleton-regulatory complex protein PAN1-like isoform X1	Actin
CL797.Contig2_All	329	-4.12863	0.870143	Down	F-actin-capping protein subunit α	Actin
Unigene20491_All	209	2.67656	0.791102	Up	Cell wall-associated hydrolase	Cell Wall
CL5329.Contig2_All	1021	2.30858	0.751395	Up	β-1,3-galactosyltransferase 20	Cell Wall
Unigene4524_All	233	2.11918	0.815713	Up	Pectin methyl esterase 2, PME2	Cell Wall
Unigene17733_All	258	2.03886	0.796465	Up	Callose synthase 12	Cell Wall
CL46.Contig6_All	1657	1.9505	0.746691	Up	Exopolygalacturonase 3	Cell Wall
CL1136.Contig5_All	769	1.92329	0.729699	Up	Callose synthase 9	Cell Wall
Unigene20567_All	211	1.85314	0.768886	Up	Probable pectate lyase 15-like	Cell Wall
Unigene12294_All	218	1.82273	0.787121	Up	Pectin methyl esterase 1, PME1	Cell Wall
Unigene14154_All	276	1.49973	0.724907	Up	Probable pectinesterase/pectinesterase inhibitor 46	Cell Wall
Unigene6427_All	209	1.42461	0.799278	Up	Polygalacturonase-like	Cell Wall
CL3271.Contig2_All	573	1.32276	0.709259	Up	Pectate lyase 4-like	Cell Wall
Unigene2222_All	663	1.1592	0.723453	Up	Arabinogalactan peptide 13, AGP13	Cell Wall
Unigene9356_All	2074	1.07697	0.742759	Up	Lysine-rich arabinogalactan protein 19, AGP19	Cell Wall
Unigene9649_All	718	-1.01372	0.730502	Down	Pectin methyl esterase 3, PME3	Cell Wall
Unigene8556_All	271	-1.02686	0.712968	Down	Ripening-induced polygalacturonase 4	Cell Wall
Unigene2149_All	1837	-1.13072	0.723131	Down	Callose synthase 5	Cell Wall
CL481.Contig1_All	1959	-1.16759	0.770846	Down	Cell wall integrity protein scw1-like	Cell Wall
Unigene552_All	966	-1.24324	0.755406	Down	Lysine-rich arabinogalactan protein 19, AGP19	Cell Wall
Unigene22027_All	215	-1.2587	0.793705	Down	Pectate lyase precursor	Cell Wall
CL3331.Contig1_All	264	-1.26682	0.791539	Down	Vegetative cell wall protein GP1	Cell Wall
Unigene11077_All	755	-1.31026	0.74767	Down	Callose synthase 3	Cell Wall
CL240.Contig9_All	1492	-1.32787	0.757165	Down	Pollen Ole e1 allergen and extensin family protein	Cell Wall
Unigene10151_All	275	-1.33138	0.796625	Down	Fasciclin-like arabinogalactan protein 17, AGP17	Cell Wall
Unigene11072_All	455	-1.50367	0.782608	Down	Arabinogalactan peptide 22, AGP22	Cell Wall
Unigene6224_All	223	-1.60496	0.779212	Down	Pectate lyase P59	Cell Wall
CL5880.Contig1_All	1536	-2.1028	0.799702	Down	Polygalacturonase	Cell Wall
CL1401.Contig2_All	1661	-2.64638	0.708332	Down	Probable pectinesterase/pectinesterase inhibitor 21	Cell Wall
Unigene22097_All	204	-2.88203	0.756703	Down	Probable pectinesterase/pectinesterase inhibitor 46	Cell Wall
Unigene19748_All	259	3.27444	0.771491	Up	MAPK cascade	MAPK
CL1726.Contig2_All	522	3.14829	0.729323	Up	MAPK cascade serine/threonine-protein kinase	MAPK
CL509.Contig2_All	301	3.01228	0.701681	Up	WRKY transcription factor 44	MAPK
CL2506.Contig2_All	736	2.29225	0.751098	Up	Activation of MAPKK activity oxidative-stress responsive protein 1	MAPK
Unigene20102_All	200	1.87493	0.781907	Up	Mitogen-activated protein kinase kinase kinase 3, MAP3K3	MAPK
CL1857.Contig6_All	818	1.68864	0.706109	Up	WRKY transcription factor 2	MAPK
Unigene3464_All	856	1.50156	0.731748	Up	Activation of MAPKK activity	MAPK
Unigene18265_All	1429	1.49899	0.702583	Up	WRKY transcription factor 21	MAPK
Unigene3635_All	2129	1.46049	0.773173	Up	Embryogenesis receptor-like kinase	MAPK
Unigene4667_All	244	1.43097	0.703888	Up	Mitogen-activated protein kinase kinase kinase, MAP3K	MAPK
CL580.Contig48_All	754	1.2726	0.774663	Up	Protein kinase and PP2C-like domain-containing protein	MAPK
Unigene18965_All	655	1.24133	0.750492	Up	Probable CCR4-associated factor 1 homolog 11	MAPK
Unigene8979_All	553	1.10966	0.741463	Up	MAPKKK δ1 protein kinase	MAPK
CL2619.Contig2_All	572	-1.04464	0.735584	Down	MAPK cascade	MAPK
Unigene17260_All	660	-1.09971	0.750835	Down	Mitogen-activated protein kinase kinase kinase 1-like, MEKK1	MAPK
CL100.Contig82_All	2381	-1.16097	0.785333	Down	Leucine-rich repeat receptor-like protein kinase	MAPK
CL259.Contig1_All	412	-1.1707	0.741441	Down	Mitogen-activated protein kinase kinase kinase ANP1-like	MAPK
Unigene21310_All	316	-1.24396	0.7113	Down	Mitogen-activated protein kinase kinase kinase ANP1-like	MAPK
CL107.Contig30_All	2301	-1.25267	0.705817	Down	Leucine-rich repeat receptor-like protein kinase	MAPK
Unigene21639_All	228	-1.27483	0.74087	Down	WRKY transcription factor 19	MAPK
Unigene3623_All	740	-1.31393	0.746737	Down	Activation of MAPKK activity	MAPK
Unigene7269_All	1007	-1.60363	0.772923	Down	WRKY transcription factor 7	MAPK
CL1053.Contig3_All	1011	-1.62147	0.732255	Down	MAPK cascade oxysterol-binding protein-related protein 1C	MAPK
CL5317.Contig2_All	368	-1.8333	0.743332	Down	Dual specificity protein phosphatase 1B	MAPK
CL2231.Contig2_All	509	-3.26606	0.746564	Down	Mitogen-activated protein kinase, MAPK	MAPK
