# Supplementary material for: Combined Cytological and Transcriptomic Analysis Reveals a Nitric Oxide Signaling Pathway Involved in Cold-Inhibited Camellia sinensis Pollen Tube Growth
Source: Front Plant Sci. 2016 Apr 14;7:456. doi: 10.3389/fpls.2016.00456 (PMC4830839; doi:10.3389/fpls.2016.00456)
Supplement: Supplementary file 3 [file Table3.XLS]

## Sheet: Sheet1
Table S3. Signaling pathway-related DEGs in the comparison between libraries CK and NO
GeneID	Gene Length	log2 Ratio(NO/CK)	Probability	Up-Down-Regulation(LT/CK)	Function-Annotation	Classification
Unigene20533_All	211	1.61496	0.783594	Up	Cytochrome P450 51G1	NO Synthesis
Unigene20092_All	211	1.60122	0.802264	Up	Cytochrome P450 89A2	NO Synthesis
Unigene15614_All	351	1.17424	0.799407	Up	NADPH cytochrome P450 reductase	NO Synthesis
CL2000.Contig1_All	226	1.16279	0.707281	Up	Cytochrome P450 89A9	NO Synthesis
Unigene16290_All	3259	1.09096	0.789637	Up	Arginine decarboxylase	NO Synthesis
CL632.Contig6_All	1240	1.07357	0.723186	Up	Spermine synthase	NO Synthesis
Unigene17490_All	423	-1.03825	0.735503	Down	Cytochrome P450 90A1	NO Synthesis
Unigene1611_All	370	-1.13292	0.785304	Down	Cytochrome P450 716B2	NO Synthesis
CL1055.Contig1_All	241	-1.35408	0.76467	Down	NADPH-cytochrome P450 reductase 2	NO Synthesis
Unigene1619_All	332	-1.62998	0.702915	Down	Cytochrome P450 98A1	NO Synthesis
Unigene19877_All	200	-1.72475	0.763739	Down	Spermidine synthase	NO Synthesis
Unigene14044_All	256	-1.77317	0.721811	Down	Cytochrome P450 707A3	NO Synthesis
Unigene22528_All	331	-1.77764	0.778634	Down	Cytochrome P450 704C	NO Synthesis
Unigene19831_All	224	-1.78333	0.75356	Down	Cytochrome P450 81D	NO Synthesis
Unigene2463_All	748	-2.42057	0.847585	Down	cytochrome P450 75A	NO Synthesis
CL1828.Contig1_All	408	2.2683	0.727076	Up	Protein tyrosine kinase	cGMP
CL6123.Contig2_All	706	2.15111	0.825121	Up	Protein tyrosine kinase	cGMP
Unigene4594_All	221	2.12885	0.71558	Up	Cyclic nucleotide-gated ion channel 2	cGMP
CL4986.Contig3_All	691	2.0475	0.734992	Up	Protein tyrosine phosphatase	cGMP
CL3140.Contig3_All	1282	2.02528	0.734694	Up	Protein tyrosine phosphatase	cGMP
CL6165.Contig14_All	1013	1.79103	0.723876	Up	Protein tyrosine kinase	cGMP
Unigene14080_All	247	1.76609	0.817841	Up	Proline-rich receptor-like protein kinase 14	cGMP
CL2343.Contig3_All	235	1.53731	0.780682	Up	Protein tyrosine kinase	cGMP
CL33.Contig1_All	2541	1.39251	0.729074	Up	Protein tyrosine kinase	cGMP
Unigene8255_All	224	1.37646	0.751163	Up	Cyclic nucleotide-gated ion channel 1	cGMP
CL6211.Contig8_All	1992	1.31735	0.788877	Up	Protein tyrosine kinase	cGMP
CL10.Contig2_All	436	1.24764	0.735252	Up	Protein tyrosine kinase	cGMP
Unigene20868_All	204	1.16018	0.765561	Up	Protein tyrosine kinase	cGMP
CL3838.Contig3_All	2652	1.13966	0.729516	Up	Protein tyrosine phosphatase	cGMP
Unigene19654_All	259	1.13289	0.759213	Up	LRR receptor-like serine/threonine-protein kinase	cGMP
CL3775.Contig1_All	1619	1.10343	0.701011	Up	LRR receptor-like serine/threonine-protein kinase	cGMP
CL35.Contig18_All	2685	1.05834	0.758273	Up	Protein serine/threonine/tyrosine kinase	cGMP
CL4174.Contig1_All	2171	1.04308	0.79757	Up	Protein tyrosine kinase	cGMP
Unigene7382_All	366	1.03514	0.782483	Up	Proline-rich receptor-like protein kinase	cGMP
CL3442.Contig6_All	1683	-1.00333	0.790155	Down	Protein serine/threonine/tyrosine-proetin kinase	cGMP
Unigene22328_All	203	-1.01516	0.738794	Down	Cyclic nucleotide-gated ion channel 6	cGMP
Unigene20025_All	554	-1.04839	0.757748	Down	Protein tyrosine/serine phosphatase	cGMP
CL2521.Contig1_All	1568	-1.11477	0.710892	Down	Protein tyrosine kinase	cGMP
Unigene20451_All	699	-1.18737	0.791274	Down	Protein tyrosine phosphatase	cGMP
Unigene19952_All	298	-1.29948	0.755456	Down	Proline-rich receptor-like protein kinase13-like	cGMP
Unigene1890_All	225	-1.33814	0.778556	Down	Transmembrane receptor protein tyrosine kinase	cGMP
Unigene12095_All	244	-1.37569	0.711241	Down	LRR receptor-like serine/threonine-protein kinase	cGMP
Unigene6970_All	817	-1.38601	0.7237	Down	Non-membrane spanning protein tyrosine kinase	cGMP
Unigene21826_All	217	-1.3949	0.705616	Down	Protein tyrosine phosphatase	cGMP
CL1025.Contig1_All	512	-1.45255	0.777226	Down	Protein tyrosine kinase	cGMP
CL233.Contig1_All	903	-1.52667	0.763309	Down	Protein tyrosine kinase	cGMP
Unigene13867_All	295	-1.78928	0.883747	Down	Protein tyrosine kinase	cGMP
CL5653.Contig2_All	353	-1.79202	0.766421	Down	Non-membrane spanning protein tyrosine kinase	cGMP
CL1713.Contig1_All	1075	-2.02042	0.717911	Down	Non-membrane spanning protein tyrosine kinase	cGMP
Unigene19763_All	305	-2.45952	0.731145	Down	Protein tyrosine kinase	cGMP
CL3705.Contig1_All	214	-4.74573	0.7962	Down	Proline-rich receptor-like protein kinase 13-like	cGMP
Unigene6761_All	704	2.87718	0.795214	Up	Calcium uptake protein 1	Ca2+
Unigene6759_All	584	2.23059	0.753725	Up	Calcium uptake protein 1	Ca2+
CL2252.Contig4_All	281	5.26249	0.807385	Up	Ca2+-binding	Ca2+
CL3560.Contig5_All	312	3.5816	0.783487	Up	Ca2+-binding	Ca2+
CL1369.Contig1_All	1201	3.56782	0.783255	Up	Calcium-dependent protein kinase 5, CDPK5	Ca2+
Unigene12051_All	204	3.12247	0.799455	Up	Calcium-binding protein CML38	Ca2+
CL2086.Contig1_All	204	2.91953	0.789104	Up	CBL-interacting serine/threonine-protein kinase 14 ,CIPK14	Ca2+
Unigene21315_All	361	2.86857	0.895055	Up	Rac-like GTP-binding protein 3-like, RAC3	Ca2+
Unigene20026_All	240	2.52345	0.773773	Up	Calcium uptake protein 1, mitochondrial-like	Ca2+
CL1173.Contig1_All	466	2.51421	0.773582	Up	Rac-like GTP-binding protein 1, RAC1	Ca2+
CL1460.Contig3_All	1702	2.28974	0.754564	Up	Ca2+-binding	Ca2+
Unigene20727_All	313	2.24454	0.794384	Up	Calcium-mediated Pre-mRNA-splicing factor SF2	Ca2+
CL2404.Contig1_All	238	2.15615	0.734299	Up	Calcium-transporting ATPase 12	Ca2+
Unigene20272_All	214	2.14257	0.725891	Up	Calcium-transporting ATPase 2	Ca2+
Unigene17839_All	236	2.12081	0.727889	Up	Calcium-transporting ATPase 4	Ca2+
CL421.Contig4_All	1043	2.06194	0.735114	Up	Calcium-binding protein CML	Ca2+
CL2588.Contig1_All	703	2.04866	0.734992	Up	Calmodulin-binding transcription activator 3-like	Ca2+
Unigene12152_All	468	1.9827	0.769942	Up	Calcium-transporting ATPase 3	Ca2+
CL1822.Contig2_All	729	1.80079	0.72399	Up	Calcium-mediated signaling biogenesis of lysosome-related organelles complex 1 subunit 1	Ca2+
CL4694.Contig2_All	209	1.77254	0.753137	Up	Glutamate receptor 2.7-like, GLR2.7	Ca2+
CL4664.Contig1_All	417	1.66221	0.752083	Up	Ca2+ transport	Ca2+
Unigene12307_All	1170	1.44064	0.812435	Up	Calcineurin B-like protein 3, CBL3	Ca2+
CL3017.Contig1_All	744	1.43457	0.805728	Up	Calcium-dependent protein kinase 13, CDPK13	Ca2+
Unigene11949_All	250	1.3897	0.727665	Up	Ca2+-binding	Ca2+
CL239.Contig4_All	1854	1.36764	0.746734	Up	Rac-like GTP-binding protein RHO1	Ca2+
CL2460.Contig3_All	636	1.34705	0.781467	Up	Ca2+-binding serine/threonine-protein phosphatase 2A	Ca2+
Unigene1219_All	577	1.31709	0.820531	Up	Two pore calcium channel protein 1-like, TPC1	Ca2+
CL1615.Contig2_All	1290	1.30803	0.803074	Up	Probable calcium-binding protein CML21	Ca2+
Unigene1516_All	230	1.24289	0.79239	Up	Calmodulin-binding transcription activator 2	Ca2+
Unigene21122_All	203	1.22748	0.751799	Up	Calcium-mediated signaling presenilin-like protein	Ca2+
CL446.Contig17_All	1643	1.20516	0.727926	Up	Calcium uptake protein 1, mitochondrial-like	Ca2+
Unigene13773_All	333	1.13067	0.763855	Up	Calcium-dependent phospholipid binding protein	Ca2+
CL6081.Contig4_All	1308	1.07277	0.700989	Up	Calcium-binding protein CML24	Ca2+
CL3190.Contig2_All	708	1.06528	0.737271	Up	CBL-interacting serine/threonine-protein kinase 23-like, CIPK23	Ca2+
CL6126.Contig4_All	1209	1.05234	0.788477	Up	Glutamate receptor 2.7-like, GLR2.7	Ca2+
Unigene3698_All	336	1.04544	0.753219	Up	Calmodulin 2, CaM2	Ca2+
Unigene12525_All	382	-1.0073	0.784985	Down	Ca2+-binding	Ca2+
CL3205.Contig1_All	505	-1.05482	0.72915	Down	Ca2+-binding wall-associated receptor kinase-like 10	Ca2+
CL6155.Contig3_All	1156	-1.08417	0.787008	Down	Calcium-binding mitochondrial carrier protein CaMC-1-like	Ca2+
CL6208.Contig1_All	224	-1.08802	0.783337	Down	Calcium/calmodulin-dependent protein kinase kinase	Ca2+
Unigene17332_All	399	-1.0886	0.770872	Down	Ca2+ transport	Ca2+
Unigene19955_All	247	-1.0959	0.728104	Down	Calcium-transporting ATPase	Ca2+
CL4538.Contig2_All	297	-1.12495	0.711938	Down	Rac-like GTP-binding protein RHO1-like	Ca2+
Unigene4525_All	466	-1.14639	0.757321	Down	Ca2+-binding phosphoinositide phospholipase C 4	Ca2+
CL4573.Contig1_All	356	-1.14776	0.746073	Down	CBL-interacting serine/threonine-protein kinase 24, CIPK24	Ca2+
Unigene2215_All	492	-1.17163	0.701307	Down	Calmodulin-binding transcription activator 3	Ca2+
Unigene22270_All	229	-1.22742	0.743276	Down	Calcineurin B-like protein 1, CBL1	Ca2+
CL2515.Contig2_All	256	-1.37071	0.703689	Down	Calcium-transporting ATPase 3, endoplasmic reticulum-type	Ca2+
Unigene15996_All	223	-1.37371	0.754505	Down	Ca2+-binding	Ca2+
CL1248.Contig4_All	2322	-1.4126	0.729213	Down	Calcium-dependent protein kinase 17, CDPK17	Ca2+
CL6244.Contig3_All	536	-1.6072	0.763151	Down	Calcium-transporting ATPase 3, endoplasmic reticulum-type	Ca2+
CL2918.Contig3_All	892	-1.72316	0.714532	Down	Calcium-transporting ATPase	Ca2+
Unigene1879_All	225	-1.82835	0.739732	Down	Glutamate receptor 3.2-like, GLR3.2	Ca2+
CL3601.Contig1_All	235	-2.07695	0.703819	Down	Ca2+-binding	Ca2+
Unigene22161_All	285	-2.22166	0.753602	Down	Ca2+ import	Ca2+
CL2319.Contig1_All	557	-2.28875	0.754564	Down	Ca2+-binding	Ca2+
CL4621.Contig2_All	552	-2.35281	0.787574	Down	Calcium-binding protein CML48	Ca2+
Unigene4635_All	423	-2.3556	0.749315	Down	Rac-like GTP-binding protein 5, RAC5	Ca2+
Unigene20574_All	264	-2.39143	0.869973	Down	Calcium-transporting ATPase 10, plasma membrane-type	Ca2+
CL3075.Contig1_All	743	-2.71446	0.792241	Down	Calcium-mediated signaling biogenesis of lysosome-related organelles complex 1 subunit 1	Ca2+
CL4694.Contig1_All	268	-2.85512	0.838526	Down	Glutamate receptor 2.2-like, GLR2.2	Ca2+
CL6126.Contig2_All	532	-3.20681	0.73167	Down	Ca2+-binding	Ca2+
CL4325.Contig2_All	552	-3.39998	0.765178	Down	CBL-interacting serine/threonine-protein kinase 21-like, CIPK21	Ca2+
CL4023.Contig1_All	551	-3.70044	0.701174	Down	Calmodulin-binding transcription activator 4	Ca2+
Unigene10633_All	2831	2.12071	0.869843	Up	NADPH oxidase, NOX	ROS
CL5149.Contig11_All	969	1.65038	0.713994	Up	Peroxidase	ROS
Unigene19984_All	213	1.57003	0.791813	Up	α-dioxygenase 1, NAD(P)H oxidase activity	ROS
CL358.Contig4_All	707	1.40547	0.791677	Up	Ascorbate peroxidase	ROS
Unigene8510_All	237	1.09479	0.778313	Up	Peroxidase	ROS
CL5834.Contig1_All	1230	-1.60708	0.73076	Down	peroxidase 41-like	ROS
Unigene15810_All	261	7.56235	0.959068	Up	NADH-ubiquinone oxidoreductase chain 5	pH
CL6038.Contig1_All	245	7.22119	0.993325	Up	Plasma membrane H+-ATPase, PM H+-ATPase	pH
Unigene11857_All	3079	6.80773	0.904397	Up	Na+/H+ antiporter	pH
CL119.Contig5_All	570	2.26067	0.75414	Up	V-type proton ATPase catalytic subunit A	pH
CL402.Contig21_All	2991	1.46	0.712593	Up	Cation/H+ antiporter 15	pH
CL287.Contig3_All	2674	1.2807	0.759621	Up	Cation/H+ antiporter 15	pH
Unigene6325_All	269	1.27936	0.797224	Up	Cation/H+ antiporter 15	pH
CL895.Contig2_All	867	1.089	0.815336	Up	V-type proton ATPase catalytic subunit A	pH
CL48.Contig1_All	526	1.05595	0.78706	Up	V-type proton ATPase subunit E	pH
CL853.Contig4_All	2569	1.01441	0.782472	Up	Inorganic pyrophosphatase	pH
Unigene8798_All	1291	-1.12784	0.727543	Down	Cation/H+ antiporter 15-like	pH
CL1227.Contig2_All	2234	-1.13896	0.710724	Down	Na+/H+ exchanger 6 (P-type Na+/H+ and K+/H+ antiporters)	pH
CL332.Contig46_All	1044	-1.49751	0.712822	Down	Vacuolar proton translocating ATPase 100 kDa subunit	pH
Unigene15927_All	384	-1.73625	0.876876	Down	Inorganic pyrophosphatase	pH
CL214.Contig1_All	583	-2.15096	0.728705	Down	Vacuolar cation/proton exchanger 5	pH
CL257.Contig3_All	591	-3.28356	0.748163	Down	Plasma membrane H+-ATPase, PM H+-ATPase	pH
Unigene12232_All	285	-6.39497	0.84406	Down	F-type H+-transporting ATPase subunit c	pH
Unigene6231_All	264	6.94558	0.919302	Up	Actin-binding	Actin
Unigene15928_All	237	6.72349	0.894769	Up	Actin	Actin
Unigene3512_All	544	3.20514	0.73167	Up	Myosin-H heavy chain-like	Actin
Unigene20449_All	535	2.85991	0.794888	Up	Actin-depolymerizing factor 1, ADF1	Actin
CL1355.Contig4_All	752	2.83905	0.794501	Up	Myosin-J heavy chain-like	Actin
CL2575.Contig3_All	243	2.4845	0.77306	Up	Formin-like protein 3	Actin
CL3551.Contig2_All	456	2.47213	0.751298	Up	Kinesin-1	Actin
Unigene20955_All	223	2.35887	0.797045	Up	Actin cytoskeleton organization	Actin
CL3447.Contig4_All	1223	1.95968	0.765917	Up	Actin filament bundle assembly	Actin
CL4715.Contig1_All	503	1.91192	0.795288	Up	Positive regulation of actin nucleation	Actin
Unigene1957_All	811	1.85634	0.732915	Up	Kinesin family member 2/24	Actin
Unigene2145_All	897	1.7173	0.714532	Up	Myosin-Vb-like	Actin
Unigene17936_All	293	1.45989	0.714279	Up	Actin nucleation	Actin
CL274.Contig4_All	472	1.42661	0.776829	Up	Caltractin	Actin
Unigene2298_All	1303	1.34432	0.811775	Up	Myosin-Vb-like	Actin
CL6165.Contig13_All	1358	1.30058	0.791861	Up	Myosin-Vb-like	Actin
Unigene10384_All	281	1.28148	0.792655	Up	Actin nucleation	Actin
Unigene21462_All	211	1.19271	0.788557	Up	Actin nucleation	Actin
CL3073.Contig1_All	885	1.07418	0.743057	Up	Actin-depolymerizing factor 10	Actin
Unigene14181_All	229	1.06571	0.761355	Up	Actin (Camellia sinensis cultivar Longjing 43)	Actin
Unigene2978_All	382	1.05288	0.711519	Up	Myosin-H heavy chain-like	Actin
Unigene19227_All	501	1.00904	0.746155	Up	Actin nucleation	Actin
Unigene15770_All	240	-1.01296	0.772882	Down	Actin-related protein 4	Actin
Unigene6307_All	268	-1.05034	0.736373	Down	Actin nucleation	Actin
Unigene21695_All	233	-1.08608	0.78538	Down	Actin nucleation	Actin
Unigene10618_All	1561	-1.10148	0.801172	Down	Actin filament-based movement	Actin
Unigene8557_All	313	-1.14943	0.765511	Down	Actin nucleation	Actin
Unigene2909_All	1772	-1.19238	0.743947	Down	Myosin-Vb-like	Actin
CL2472.Contig1_All	233	-1.20612	0.782415	Down	Actin filament-based movement	Actin
Unigene3673_All	1319	-1.24723	0.891588	Down	Myosin-Vb-like	Actin
CL9.Contig6_All	1130	-1.2609	0.759134	Down	Formin-like protein 20	Actin
Unigene22115_All	273	-1.3457	0.735711	Down	Villin-1	Actin
CL6167.Contig7_All	2637	-1.38156	0.760456	Down	Actin filament-based movement	Actin
Unigene8236_All	276	-1.43147	0.793813	Down	65-kDa microtubule-associated protein 3	Actin
CL2705.Contig4_All	850	-1.64978	0.782363	Down	Formin-like protein 5	Actin
Unigene2491_All	920	-1.65236	0.713994	Down	Myosin-Vb-like	Actin
CL4043.Contig1_All	282	-1.76168	0.767959	Down	Actin-related protein 2	Actin
CL797.Contig2_All	329	-1.99949	0.786782	Down	F-actin-capping protein subunit α	Actin
Unigene22615_All	216	-2.08943	0.793641	Down	Actin cytoskeleton organization	Actin
Unigene8367_All	380	-2.13349	0.79149	Down	Actin nucleation	Actin
Unigene2375_All	348	-2.2888	0.737613	Down	Myosin-J heavy chain-like	Actin
CL3197.Contig7_All	2454	-2.30225	0.75469	Down	Formin-like protein 20	Actin
Unigene20067_All	262	-2.41552	0.790604	Down	Actin filament-based movement	Actin
Unigene22529_All	223	-2.93733	0.782857	Down	Formin-like protein 7	Actin
Unigene20398_All	248	-3.27292	0.747943	Down	Formin-like protein 3	Actin
CL2656.Contig1_All	294	-3.56897	0.783255	Down	Myosin-H heavy chain-like	Actin
CL4454.Contig1_All	247	-4.8249	0.807298	Down	Formin-like protein 18	Actin
Unigene21575_All	216	-5.23611	0.827206	Down	Myosin-Vb-like	Actin
CL5329.Contig2_All	1021	1.96208	0.733904	Up	β-1,3-galactosyltransferase 20	Cell Wall
Unigene12294_All	218	1.73738	0.792864	Up	Pectin methyl esterase 1, PME1	Cell Wall
Unigene4524_All	233	1.67559	0.740922	Up	Pectin methyl esterase 2, PME2	Cell Wall
Unigene2356_All	1885	1.53539	0.713123	Up	Callose synthase 5	Cell Wall
CL481.Contig2_All	1458	1.1383	0.701457	Up	Cell wall integrity protein scw1-like	Cell Wall
Unigene20772_All	1339	1.10044	0.843511	Up	Pollen Ole e 1 allergen and extensin family protein	Cell Wall
Unigene17733_All	258	1.09322	0.731611	Up	Callose synthase 12	Cell Wall
Unigene13904_All	296	1.05232	0.701067	Up	Polygalacturonase 3	Cell Wall
CL1401.Contig2_All	1661	-1.18463	0.727771	Down	Probable pectinesterase/pectinesterase inhibitor 21	Cell Wall
Unigene2222_All	663	-1.28639	0.791812	Down	Arabinogalactan peptide 13, AGP13	Cell Wall
Unigene11072_All	455	-1.34631	0.77929	Down	Arabinogalactan peptide 22, AGP22	Cell Wall
Unigene19465_All	264	-1.40777	0.759137	Down	Pectin methyl esterase 8, PME8	Cell Wall
Unigene4499_All	391	-2.02812	0.727191	Down	Pectin methyl esterase 31, PME31	Cell Wall
Unigene21734_All	220	-2.04488	0.734334	Down	Classical arabinogalactan protein 9, AGP9	Cell Wall
Unigene18117_All	273	-2.4267	0.778727	Down	Vegetative cell wall protein GP1	Cell Wall
CL240.Contig9_All	1492	-2.52525	0.704287	Down	Pollen Ole e1 allergen and extensin family protein	Cell Wall
CL1136.Contig4_All	841	-2.6054	0.775215	Down	Callose synthase 9	Cell Wall
Unigene20567_All	211	-4.07656	0.874155	Down	Probable pectate lyase 15-like	Cell Wall
CL100.Contig78_All	785	2.94687	0.740433	Up	MAPK cascade	MAPK
Unigene1548_All	503	1.97544	0.837667	Up	Mitogen-activated protein kinase kinase kinase 3-like, MAP3K3	MAPK
CL1773.Contig7_All	941	1.76186	0.793752	Up	Activation of MAPKK activity	MAPK
Unigene3464_All	856	1.68798	0.782709	Up	Activation of MAPKK activity	MAPK
Unigene18265_All	1429	1.49396	0.807152	Up	WRKY transcription factor 21	MAPK
Unigene8375_All	341	1.4679	0.710337	Up	Inactivation of MAPK activity	MAPK
Unigene18965_All	655	1.31698	0.787933	Up	Probable CCR4-associated factor 1 homolog 11	MAPK
Unigene20331_All	203	1.09386	0.723077	Up	WRKY transcription factor 31	MAPK
CL580.Contig48_All	754	1.07075	0.727803	Up	Protein kinase and PP2C-like domain-containing protein	MAPK
Unigene20102_All	200	1.04639	0.766854	Up	Mitogen-activated protein kinase kinase kinase 3, MAP3K3	MAPK
Unigene4667_All	244	1.04136	0.706189	Up	Mitogen-activated protein kinase kinase kinase, MAP3K	MAPK
Unigene7269_All	1007	-1.04647	0.742995	Down	WRKY transcription factor 7	MAPK
Unigene3623_All	740	-1.62491	0.783562	Down	Leucine-rich repeat receptor-like protein kinase	MAPK
CL1334.Contig1_All	367	-1.81108	0.755605	Down	Leucine-rich repeat receptor-like protein kinase	MAPK
CL1857.Contig6_All	818	-1.82373	0.73256	Down	WRKY transcription factor 2	MAPK
Unigene21639_All	228	-1.82864	0.739732	Down	WRKY transcription factor 19	MAPK
CL3711.Contig5_All	944	-2.35967	0.855537	Down	Mitogen-activated protein kinase kinase kinase 1, MEKK1	MAPK
